# Supplementary material for: Antifungal Activity of 2-Allylphenol Derivatives on the Botrytis cinerea Strain: Assessment of Possible Action Mechanism
Source: Int J Mol Sci. 2023 Mar 31;24(7):6530. doi: 10.3390/ijms24076530 (PMC10095406; doi:10.3390/ijms24076530)
Supplement: Supplementary file 1 [file ijms-24-06530-s001.zip]

Archive with 1 entries (1 files):
- ijms-2293002-supplementary.pdf
